# Supplementary material for: Soluble Transferrin Receptor as Iron Deficiency Biomarker: Impact on Exercise Capacity in Heart Failure Patients
Source: J Pers Med. 2023 Aug 21;13(8):1282. doi: 10.3390/jpm13081282 (PMC10455097; doi:10.3390/jpm13081282)
Supplement: Supplementary file 1 [file jpm-13-01282-s001.zip]

Archive with 1 entries (1 files):
- jpm-2523872-supplementary.pdf
